# Supplementary material for: Texture and Color Enhancement Imaging-Assisted Endocytoscopy Improves Characterization of Gastric Precancerous Conditions: A Set of Interesting Comparative Images
Source: Diagnostics (Basel). 2025 Jul 31;15(15):1925. doi: 10.3390/diagnostics15151925 (PMC12346551; doi:10.3390/diagnostics15151925)
Supplement: Supplementary file 1 [file diagnostics-15-01925-s001.zip]

Archive with 1 entries (1 files):
- Video S1_IM_TXI_Diagnostics.mp4
